# Supplementary material for: Peat-Based Organomineral Fertilizers Inoculated with Bacillus spp. Improve Lettuce Growth and Nutrient Accumulation Under Contrasting Growing Conditions
Source: Plants (Basel). 2026 Jun 30;15(13):2019. doi: 10.3390/plants15132019 (PMC13363781; doi:10.3390/plants15132019)
Supplement: Supplementary file 1 [file plants-15-02019-s001.zip]

Archive with 1 entries (1 files):
- plants-4364771-supplementary.pdf
